# Supplementary material for: Oxidative N-Formylation of Secondary Amines Catalyzed by Reusable Bimetallic AuPd–Fe3O4 Nanoparticles
Source: Nanomaterials (Basel). 2021 Aug 18;11(8):2101. doi: 10.3390/nano11082101 (PMC8400704; doi:10.3390/nano11082101)
Supplement: Supplementary file 1 [file nanomaterials-11-02101-s001.zip]

Archive with 1 entries (1 files):
- nanomaterials-1316044-supplementary.pdf
